# Supplementary material for: Drug Combinations: A New Strategy to Extend Drug Repurposing and Epithelial-Mesenchymal Transition in Breast and Colon Cancer Cells
Source: Biomolecules. 2022 Jan 23;12(2):190. doi: 10.3390/biom12020190 (PMC8961626; doi:10.3390/biom12020190)
Supplement: Supplementary file 1 [file biomolecules-12-00190-s001.zip]

Archive with 1 entries (1 files):
- biomolecules-1528902-supplementary.pdf
